# Supplementary material for: Energy Deficiency and Misdistribution Leads to Disrupted Formation in Grain Yield and Rice Quality
Source: Int J Mol Sci. 2024 Nov 27;25(23):12751. doi: 10.3390/ijms252312751 (PMC11640994; doi:10.3390/ijms252312751)
Supplement: Supplementary file 1 [file ijms-25-12751-s001.zip]

Archive with 1 entries (1 files):
- ijms-3316460-supplementary.pdf
